# Supplementary material for: Identification and Full-Genome Characterisation of Genomoviruses in Cassava Leaves Infected with Cassava Mosaic Disease
Source: Viruses. 2025 Oct 25;17(11):1418. doi: 10.3390/v17111418 (PMC12656945; doi:10.3390/v17111418)
Supplement: Supplementary file 1 [file viruses-17-01418-s001.zip › File S1.gb]

LOCUS       b52                     2177 bp    DNA     circular VRL 04-OCT-2025
DEFINITION  Gemycircularvirus isolate b52.
ACCESSION   b52
VERSION
KEYWORDS    .
SOURCE      Gemycircularvirus
  ORGANISM  Gemycircularvirus
            Viruses; Monodnaviria; Shotokuvirae; Cressdnaviricota;
            Repensiviricetes; Geplafuvirales; Genomoviridae.
REFERENCE   1  (bases 1 to 2177)
  AUTHORS   Onile-ere,O.A., Oranusi,S.U. and Eni,A.O.
  TITLE     Identification and Full-Genome Characterization of Ge-nomoviruses
            in Cassava Leaves Infected with Cassava Mosaic Disease
  JOURNAL   unpublished
REFERENCE   2  (bases 1 to 2177)
  AUTHORS   Onile-ere,O.A., Oranusi,S.U. and Eni,A.O.
  TITLE     Direct Submission
  JOURNAL   Submitted (04-OCT-2025) Department of Biological Sciences, Covenant
            University, Cannan Land, Km 16 idiroko Road, Ota, Ogun 112212,
            Nigeria
COMMENT     Bankit Comment: ALT EMAIL:bodeoni@yahoo.com
            Bankit Comment: TOTAL # OF SEQS:3
            
            ##Assembly-Data-START##
            Assembly Method       :: Medaka v. 1.11.3; Racon v. 1.5.0
            Sequencing Technology :: Oxford Nanopore
            ##Assembly-Data-END##
FEATURES             Location/Qualifiers
     source          1..2177
                     /organism="Gemycircularvirus"
                     /mol_type="genomic DNA"
                     /isolate="b52"
                     /isolation_source="Manihot esculenta"
                     /host="Manihot esculenta"
                     /db_xref="taxon:1542744"
                     /country="Nigeria"
                     /collection_date="01-Jan-15"
                     /collected_by="A. Eni"
     gene            1..1152
                     /gene="Rep"
     CDS             join(1..700,851..1152)
                     /gene="Rep"
                     /codon_start=1
                     /product="replication protein"
                     /translation="MSTSQFRFRAKSCLLTYSQTTEPQQDAFLHRAENHFNYVADALG
                     TPRVYRLGRERHNDGGTHFHVFISWSERVSFRNQSLLDFHGSHPNIKPIPRTPEHAFD
                     YAGKDGDIIYERGERPGKSGTLSSGRDSIWADALSQQCEEDFLSVLRNRAPRDFVLYF
                     NAIKNYAAYHFASEAPEYHPPEFETIQCEELDRFNEWLSQSGIGGRERPNGRVRSLCI
                     WGKTRLGKTVLARSLGKHNYWLNMWNADYAYDDVEYAVFDDIIGGFEQMRSYKAWFGA
                     QETFDVSDKYRHKKRMHWGKPSIWLSNYSPYESGNLDHEWWEENVITIHLENKIVTS"
     gene            complement(1149..2048)
                     /gene="Capsid Protein"
     CDS             complement(1149..2048)
                     /gene="Capsid Protein"
                     /standard_name="capsid protein CDS"
                     /codon_start=1
                     /product="capsid protein"
                     /translation="MAYRRSFRGRFNRRRRYPLRRKYAGRRRSFYRRGNYRRGGFRRR
                     NRVIPKSRVLSPYNNKNDVIRPAHNSNNNPVTPINSTAGNPNTLLLFCPTARTRPYLD
                     GSVMSRESRHGRFNEKIYLTGYKERININVSLPTLWRRIVFWSYVQLPAAIGPRKGGA
                     DASGNAYYTRQMTPVENTLDIRTLIFEGTSGVDYGVDTLIQAPVNTRFVHVQMDKTYR
                     LNPNTTVPKIYTFNHYYRGGRLWYLDDESGNFNTGSPWSAPNRASKGNLYIFDIFSPG
                     VQQEESGDRAVVQCEGRLYWAEG"
BASE COUNT      629 a    530 c    504 g    514 t
ORIGIN      
        1 atgtctacgt cccagtttcg attccgcgct aagtcttgtc tgcttacgta ctcgcaaacc
       61 actgagccac aacaagatgc gtttttacac cgagcggaga atcatttcaa ctatgttgcc
      121 gatgctctcg gaactcctcg cgtctaccga cttggaaggg aacgtcataa tgatggcgga
      181 actcatttcc atgttttcat ctcttggtcg gagagagtct ctttcaggaa ccaatcactc
      241 ctcgactttc atggctctca cccaaatatt aagccaattc caagaacgcc tgaacacgct
      301 ttcgattatg ccggaaagga tggtgacatc atatatgaac gtggagagag acctggaaaa
      361 tctggaactc tttcaagcgg acgtgacagc atatgggcag atgctctatc tcaacaatgc
      421 gaagaagact ttttgtcggt tctgcgcaac agggctccaa gagactttgt cctctatttt
      481 aatgcaatca agaactacgc agcataccac tttgcctcgg aggcccctga gtatcatccg
      541 cccgaatttg agacgatcca atgcgaggaa ctcgaccgat tcaatgaatg gctttctcaa
      601 tctggaatcg ggggacgaga acgaccaaac ggcagagtaa gaagcctatg catctggggc
      661 aaaacgagat tggggaaaac ggtactagca agatcactag gtaagctatg cgtgggcttc
      721 gcccacaccc ggaggtgaac tgtcacgcat acgctcgccg ctagggcatg tgatatgtgt
      781 tggccggcct tcggtattcg ggggggcccc tacccccccc tctccggccg gcaaaagcta
      841 actgactcag gtaaacacaa ctattggctg aatatgtgga acgccgacta cgcatacgac
      901 gacgtcgagt acgcagtgtt cgatgacatc ataggaggat tcgaacaaat gagatcttac
      961 aaagcttggt tcggtgcaca ggaaaccttc gacgtgtctg acaaatatag acacaaaaaa
     1021 agaatgcact gggggaaacc tagtatctgg ctatccaact acagtccata cgaaagtgga
     1081 aacctggatc acgaatggtg ggaagaaaac gtaatcacaa tacatttaga aaacaaaatt
     1141 gtaactagct agccttcagc ccaatacaac cgcccttcac actgaacaac agcacgatct
     1201 ccactttcct cttgttgaac accaggagaa aatatgtcaa aaatgtacaa attcccctta
     1261 gatgcacgat taggagcact ccaaggagaa ccggtattga aattaccgct ctcatcatcc
     1321 aaataccaca gacgacctcc tcggtaataa tgattaaaag tgtaaatctt ggggaccgtc
     1381 gtattcgggt tcaaacggta ggtcttatcc atttgaacgt ggacaaatcg ggtattcacg
     1441 ggggcttgaa tcaaggtatc cacaccataa tcaacacctg acgtaccctc aaatatcaag
     1501 gtacgaatat caagggtatt ctccaccggg gtcatctgcc tagtgtaata ggcattccca
     1561 ctagcatcag cacccccttt cctcggacca atagcagcag gcaattgaac gtaagaccaa
     1621 aacactattc tccgccataa cgtaggcagt gagacattga tgttgatcct ttccttatac
     1681 ccggtaagat aaatcttctc attaaatcga ccgtgacgag attctcggga catcacagac
     1741 ccatcaagat agggcctcgt tcgagcggta ggacagaaca acaacaaagt attaggattc
     1801 cccgcagtgg aattaatagg agtcaccgga ttgttattag aattatgggc aggccgaata
     1861 acatcatttt tgttattgta gggagacaaa accctactct tagggattac tcggtttctt
     1921 cttctgaatc ctcctcgtct gtagtttcct cgtcggtaga aggatcgcct tcgacctgca
     1981 tattttcgac ggagtgggta gcgtcttcga cggttgaacc gtccgcgaaa ggaacgtcga
     2041 tacgccataa tttagaaagt ggggtcatga cagaaaaaaa ataacgcagc gtacactgtg
     2101 gtacagtggg gtcgggaagg ggtatttata acccgacctg ggacgctggg acgctgggac
     2161 gtagacagaa tcttata
//
LOCUS       b54                     2090 bp    DNA     circular VRL 04-OCT-2025
DEFINITION  Gemycircularvirus isolate b54.
ACCESSION   b54
VERSION
KEYWORDS    .
SOURCE      Gemycircularvirus
  ORGANISM  Gemycircularvirus
            Viruses; Monodnaviria; Shotokuvirae; Cressdnaviricota;
            Repensiviricetes; Geplafuvirales; Genomoviridae.
REFERENCE   1  (bases 1 to 2090)
  AUTHORS   Onile-ere,O.A., Oranusi,S.U. and Eni,A.O.
  TITLE     Identification and Full-Genome Characterization of Ge-nomoviruses
            in Cassava Leaves Infected with Cassava Mosaic Disease
  JOURNAL   unpublished
REFERENCE   2  (bases 1 to 2090)
  AUTHORS   Onile-ere,O.A., Oranusi,S.U. and Eni,A.O.
  TITLE     Direct Submission
  JOURNAL   Submitted (04-OCT-2025) Department of Biological Sciences, Covenant
            University, Cannan Land, Km 16 idiroko Road, Ota, Ogun 112212,
            Nigeria
COMMENT     Bankit Comment: ALT EMAIL:bodeoni@yahoo.com
            Bankit Comment: TOTAL # OF SEQS:3
            
            ##Assembly-Data-START##
            Assembly Method       :: Medaka v. 1.11.3; Racon v. 1.5.0
            Sequencing Technology :: Oxford Nanopore
            ##Assembly-Data-END##
FEATURES             Location/Qualifiers
     source          1..2090
                     /organism="Gemycircularvirus"
                     /mol_type="genomic DNA"
                     /isolate="b54"
                     /isolation_source="Manihot esculenta"
                     /host="Manihot esculenta"
                     /db_xref="taxon:1542744"
                     /country="Nigeria"
                     /collection_date="01-Jan-15"
                     /collected_by="A. Eni"
     gene            1..1065
                     /gene="Rep"
     CDS             join(1..613,764..1065)
                     /gene="Rep"
                     /codon_start=1
                     /product="replication protein"
                     /translation="MSTSQFRFRAKSCLLTYSQTTEPQQDAFLHRAENHFNYVADALG
                     TPRVYRLLDFHGSHPNIKPIPRTPEHAFDYAGKDGDIIYERGERPGKSGTLSSGRDSI
                     WADALSQQCEEDFLSVLRNRAPRDFVLYFNAIKNYAAYHFASEAPEYHPPEFETIQCE
                     ELDRFNEWLSQSGIGGRERPNGRVRSLCIWGKTRLGKTVLARSLGKHNYWLNMWNADY
                     AYDDVEYAVFDDIIGGFEQMRSYKAWFGAQETFDVSDKYRHKKRMHWGKPSIWLSNYS
                     PYESGNLDHEWWEENVITIHLENKIVTS"
     gene            complement(1062..1961)
                     /gene="Capsid Protein"
     CDS             complement(1062..1961)
                     /gene="Capsid Protein"
                     /standard_name="capsid protein CDS"
                     /codon_start=1
                     /product="capsid protein"
                     /translation="MAYRRSFRGRFNRRRRYPLRRKYAGRRRSFYRRGNYRRGGFRRR
                     NRVIPKSRVLSPYNNKNDVIRPAHNSNNNPVTPINSTAGNPNTLLLFCPTARTRPYLD
                     GSVMSRESRHGRFNEKIYLTGYKERININVSLPTLWRRIVFWSYVQLPAAIGPRKGGA
                     DASGNAYYTRQMTPVENTLDIRTLIFEGTSGVDYGVDTLIQAPVNTRFVHVQMDKTYR
                     LNPNTTVPKIYTFNHYYRGGRLWYLDDESGNFNTGSPWSAPNRASKGNLYIFDIFSPG
                     VQQEESGDRAVVQCEGRLYWAEG"
BASE COUNT      607 a    512 c    483 g    488 t
ORIGIN      
        1 atgtctacgt cccagtttcg attccgcgct aagtcttgtc tgcttacgta ctcgcaaacc
       61 actgagccac aacaagatgc gtttttacac cgagcggaga atcatttcaa ctatgttgcc
      121 gatgctctcg gaactcctcg cgtctaccga ctcctcgact ttcatggctc tcacccaaat
      181 attaagccaa ttccaagaac gcctgaacac gctttcgatt atgccggaaa ggatggtgac
      241 atcatatatg aacgtggaga gagacctgga aaatctggaa ctctttcaag cggacgtgac
      301 agcatatggg cagatgctct atctcaacaa tgcgaagaag actttttgtc ggttctgcgc
      361 aacagggctc caagagactt tgtcctctat tttaatgcaa tcaagaacta cgcagcatac
      421 cactttgcct cggaggcccc tgagtatcat ccgcccgaat ttgagacgat ccaatgcgag
      481 gaactcgacc gattcaatga atggctttct caatctggaa tcgggggacg agaacgacca
      541 aacggcagag taagaagcct atgcatctgg ggcaaaacga gattggggaa aacggtacta
      601 gcaagatcac taggtaagct atgcgtgggc ttcgcccaca cccggaggtg aactgtcacg
      661 catacgctcg ccgctagggc atgtgatatg tgttggccgg ccttcggtat tcgggggggc
      721 ccctaccccc ccctctccgg ccggcaaaag ctaactgact caggtaaaca caactattgg
      781 ctgaatatgt ggaacgccga ctacgcatac gacgacgtcg agtacgcagt gttcgatgac
      841 atcataggag gattcgaaca aatgagatct tacaaagctt ggttcggtgc acaggaaacc
      901 ttcgacgtgt ctgacaaata tagacacaaa aaaagaatgc actgggggaa acctagtatc
      961 tggctatcca actacagtcc atacgaaagt ggaaacctgg atcacgaatg gtgggaagaa
     1021 aacgtaatca caatacattt agaaaacaaa attgtaacta gctagccttc agcccaatac
     1081 aaccgccctt cacactgaac aacagcacga tctccacttt cctcttgttg aacaccagga
     1141 gaaaatatgt caaaaatgta caaattcccc ttagatgcac gattaggagc actccaagga
     1201 gaaccggtat tgaaattacc gctctcatca tccaaatacc acagacgacc tcctcggtaa
     1261 taatgattaa aagtgtaaat cttggggacc gtcgtattcg ggttcaaacg gtaggtctta
     1321 tccatttgaa cgtggacaaa tcgggtattc acgggggctt gaatcaaggt atccacacca
     1381 taatcaacac ctgacgtacc ctcaaatatc aaggtacgaa tatcaagggt attctccacc
     1441 ggggtcatct gcctagtgta ataggcattc ccactagcat cagcaccccc tttcctcgga
     1501 ccaatagcag caggcaattg aacgtaagac caaaacacta ttctccgcca taacgtaggc
     1561 agtgagacat tgatgttgat cctttcctta tacccggtaa gataaatctt ctcattaaat
     1621 cgaccgtgac gagattctcg ggacatcaca gacccatcaa gatagggcct cgttcgagcg
     1681 gtaggacaga acaacaacaa agtattagga ttccccgcag tggaattaat aggagtcacc
     1741 ggattgttat tagaattatg ggcaggccga ataacatcat ttttgttatt gtagggagac
     1801 aaaaccctac tcttagggat tactcggttt cttcttctga atcctcctcg tctgtagttt
     1861 cctcgtcggt agaaggatcg ccttcgacct gcatattttc gacggagtgg gtagcgtctt
     1921 cgacggttga accgtccgcg aaaggaacgt cgatacgcca taatttagaa agtggggtca
     1981 tgacagaaaa aaaataacgc agcgtacact gtggtacagt ggggtcggga aggggtattt
     2041 ataacccgac ctgggacgct gggacgctgg gacgtagaca gaatcttata
//
LOCUS       b60                     2188 bp    DNA     circular VRL 04-OCT-2025
DEFINITION  Gemycircularvirus isolate b60.
ACCESSION   b60
VERSION
KEYWORDS    .
SOURCE      Gemycircularvirus
  ORGANISM  Gemycircularvirus
            Viruses; Monodnaviria; Shotokuvirae; Cressdnaviricota;
            Repensiviricetes; Geplafuvirales; Genomoviridae.
REFERENCE   1  (bases 1 to 2188)
  AUTHORS   Onile-ere,O.A., Oranusi,S.U. and Eni,A.O.
  TITLE     Identification and Full-Genome Characterization of Ge-nomoviruses
            in Cassava Leaves Infected with Cassava Mosaic Disease
  JOURNAL   unpublished
REFERENCE   2  (bases 1 to 2188)
  AUTHORS   Onile-ere,O.A., Oranusi,S.U. and Eni,A.O.
  TITLE     Direct Submission
  JOURNAL   Submitted (04-OCT-2025) Department of Biological Sciences, Covenant
            University, Cannan Land, Km 16 idiroko Road, Ota, Ogun 112212,
            Nigeria
COMMENT     Bankit Comment: ALT EMAIL:bodeoni@yahoo.com
            Bankit Comment: TOTAL # OF SEQS:3
            
            ##Assembly-Data-START##
            Assembly Method       :: Medaka v. 1.11.3; Racon v. 1.5.0
            Sequencing Technology :: Oxford Nanopore
            ##Assembly-Data-END##
FEATURES             Location/Qualifiers
     source          1..2188
                     /organism="Gemycircularvirus"
                     /mol_type="genomic DNA"
                     /isolate="b60"
                     /isolation_source="Manihot esculenta"
                     /host="Manihot esculenta"
                     /db_xref="taxon:1542744"
                     /country="Nigeria"
                     /collection_date="01-Jan-17"
                     /collected_by="A. Eni"
     gene            1..1170
                     /gene="Rep"
     CDS             join(1..718,869..1170)
                     /gene="Rep"
                     /codon_start=1
                     /product="replication protein"
                     /translation="MSTSQFRFRAKACLLTYSQTTEQQQDAFLHRAENHFDHVTNALG
                     APRVYRLGRERHNDGGTHFHAFSSSRLPTSWSERVSFRNQSLLDFHGSHPNIKPIPRT
                     PEHAFDYAGKDGDIIYERGERPGKSGTLSSGRDGIWADALSQQCEEDFLSVLRNRAPR
                     DFVLYFNAIKNYTAWHFASEAPEYHPPEFETIQCPELDIFNEWLSQSGIGGRERPNGR
                     VKSLCIWGKTRLGKTVLARSLGKHNYWLNMWNADYAYDDVDYAVFDDIIGGFEQMRSY
                     KAWFGAQETFDVSDKYRHKKRLQWGKPSIWLSNYSPYESGNLDHEWWEENVITIHIQN
                     KIVTS"
     gene            complement(1167..2072)
                     /gene="Capsid Protein"
     CDS             complement(1167..2072)
                     /gene="Capsid Protein"
                     /standard_name="capsid protein CDS"
                     /codon_start=1
                     /product="capsid protein"
                     /translation="MPAYYSRRSFPRRGSRFGRSRYRRYGGRRSSYRRGKYRRGGFRR
                     GRRGPYRTNGLQSGKRKNLSPYHNKWDVIRHHNNENDRTPLNFSNVNLFMGFSPTMRR
                     GWQDENDRVVDLHHTRAKSRTYCNGYSETITLMVEAPVLWRRIVFWSYAQAGALEGPR
                     STGGGGLIPYYTRQGVPINNSQELRDWLFLGTEDRDYERPQMINAPLNVSNMKLVMDK
                     KRTLNPYDSDLGRMYTFKHFYRGGRIWYNDLEAGSKDNFSPFSTLSRQSVGNLYIFDM
                     FSQTVTGNSNAGWISCQGKYYWSED"
BASE COUNT      634 a    546 c    499 g    509 t
ORIGIN      
        1 atgtctacgt cccaattccg attccgcgct aaagcctgtc tgcttacgta ctcgcaaaca
       61 accgaacaac aacaagatgc gtttttacac cgagcggaga atcatttcga ccatgttacc
      121 aatgctctcg gagctcctcg cgtctaccga cttggaaggg aacgtcataa tgatggcgga
      181 actcatttcc atgcattcag ctcctcgcgt ctaccgactt cttggtcgga gagagtctct
      241 ttcaggaacc aatcactcct cgactttcat ggctctcacc caaatattaa gccaattcca
      301 agaacgcctg aacacgcttt cgactatgcc ggaaaggatg gtgacatcat atatgaacgt
      361 ggagagagac ctggaaaatc tggaactctt tcaagcggac gtgacggcat atgggcagat
      421 gctttatctc aacaatgcga agaagacttt ctgtcggtat tgcgcaacag ggctccaaga
      481 gattttgtcc tctattttaa tgcaatcaag aactacacag catggcactt tgcctcggag
      541 gcccctgaat atcatccgcc cgaatttgag acgatccaat gcccggagct cgacatcttc
      601 aatgaatggc tttctcaatc tggaatcggg ggacgagaac gaccaaacgg aagagtgaag
      661 agtctatgca tctggggcaa aacaagattg ggaaaaacag tattagccag atcattaggt
      721 aagctatgcg tgggcttcgc ccacacccgg aaatgaactg tcacgcatac gctcgccgct
      781 agggcatgtg acatgtgttg gccggcctcc ggtattcggg ggggccccta cccccccctc
      841 tccggccggc aaaagctaac tgactcaggt aaacacaact attggttaaa catgtggaac
      901 gccgactacg catacgacga cgtggactac gcagtattcg atgacatcat aggagggttc
      961 gaacaaatga gatcttacaa agcatggttt ggtgcacaag aaaccttcga cgtgtctgac
     1021 aagtatagac acaaaaaaag actgcagtgg ggtaaaccca gtatctggct atccaattac
     1081 agcccatacg aaagtggaaa tctggatcat gaatggtggg aagaaaacgt cataacaatc
     1141 cacattcaaa acaaaattgt aactagctag tcttcagacc aataatactt cccctgacag
     1201 gatatccacc cagcattact gttgccagta actgtctgac taaacatgtc aaaaatatac
     1261 aaattcccga cactctgcct cgacaacgta gaaaaaggag aaaaattatc ctttgaacca
     1321 gcctcaagat cattatacca aatgcgacca ccacggtaga aatgcttgaa cgtatacata
     1381 cgcccaagat cactgtcgta aggattcaga gtgcgcttct tatccatcac gagcttcatg
     1441 tttgagacat taagtggagc attaatcatc tgggggcgct cataatccct atcttcagta
     1501 ccaagaaaga gccaatcacg gagctcttgc gaattattga tgggtacccc ctgacgggtg
     1561 taataaggaa taagacctcc acctccggta ctccgaggcc cctcaagagc accagcctga
     1621 gcataggacc aaaacacaat tcgtcgccac aagacaggtg cttccaccat aagtgtaata
     1681 gtttcagaat aaccattaca ataagtacga gacttcgcac gggtatggtg gagatcgacg
     1741 acgcgatcat tctcatcctg ccaaccacga cgcatcgtag gactaaaacc cataaaaaga
     1801 ttgacattgg aaaaattcaa aggggtacgg tcattctcgt tattatggtg acgtatcacg
     1861 tcccacttgt tgtggtacgg tgagagattt ttccgcttcc ctgattggag gccatttgtg
     1921 cggtatgggc cccttcttcc tcgtctgaat cctcctcgtc tgtactttcc tcgtcggtag
     1981 gaggatcttc gacctccata tcggcgatac cgagatcgcc caaatcgtga accccttcgg
     2041 ggaaatgatc gacgagagta atatgcaggc atgggggatt aaaaagactc atagtagttt
     2101 aaggaactac gtaaatgtgg gaacgggacg gggtatttat aaccccgcct gggacgctgg
     2161 gacgctggga cgtagacaga atcttatt
//
